# Supplementary material for: Sleep duration is associated with vitamin D deficiency in older women living in Macao, China: A pilot cross-sectional study
Source: PLoS One. 2020 Mar 4;15(3):e0229642. doi: 10.1371/journal.pone.0229642 (PMC7055896; doi:10.1371/journal.pone.0229642)
Supplement: S1 Data — (XLSX) [file pone.0229642.s001.xlsx]

## Sheet: vitD_older_Macau
age	SES	bmi24	BMI_cont	HDL	HDL_cat	TG	TG_cat	hypertension	MetS	total_MET_mins_week	weight_sample	vitaminD	vita_D_37	vita_D_50	PA_vita_cat	fish	gender	sleep_cont	sleep_6hr	sleep_3cat
58	3	0	23.125	1.24	0	2.33	1	1	2	678	3.697	86.33	0	0	0	0	1	#NULL!	#NULL!	#NULL!
68	3	1	24.623	1.56	0	1.36	0	1	2	2772	4.092	108.4	0	0	0	0	1	#NULL!	#NULL!	#NULL!
64	2	0	17.4375	2.07	0	0.75	0	0	2	4350	5.046	112.5	0	0	0	1	1	6	1	2
73	2	0	22.6474	1.64	0	0.89	0	1	2	169.714	5.191	73.6	0	0	1	0	1	6	1	2
67	1	1	24.452	1.32	0	1.75	1	1	1	617.143	8.799	70.78	0	0	0	1	1	6	1	2
76	2	1	27.3594	1.01	1	1.85	1	1	1	396	5.191	49.45	0	1	1	0	1	4	1	2
79	2	1	25.4685	1.36	0	0.72	0	1	2	2772	5.191	76.16	0	0	0	1	1	5	1	2
78	2	1	29.127	1.31	0	1.78	1	1	1	1386	5.191	74.5	0	0	0	0	1	6	1	2
58	2	0	21.3774	1.41	0	1.36	0	0	2	2712	5.66	79	0	0	0	1	1	6	1	2
67	2	1	26.3465	1.4	0	4.29	1	1	1	792	5.191	58.1	0	0	0	0	1	6	1	2
84	3	1	25.1903	1.32	0	1.85	1	0	2	2772	4.092	66.73	0	0	0	1	1	3	1	2
59	2	1	25.3422	1.1	0	1.43	0	0	2	1158	5.66	83.86	0	0	0	1	1	6	1	2
65	3	1	25.7694	1.02	1	2.58	1	1	1	10666.3	4.092	37.92	0	1	0	1	1	4.42857	1	2
57	3	0	22.6736	1.2	0	0.52	0	1	2	1728.86	3.697	40.96	0	1	0	1	1	5.71429	1	2
63	2	0	23.1363	1.24	0	3.33	1	0	2	2472	6.09	36.84	1	1	0	1	1	5	1	2
75	1	1	24.6407	1.35	0	2.11	1	1	1	3066	8.799	72.93	0	0	0	1	1	5	1	2
76	2	1	25.1797	1.02	1	2.47	1	1	1	1032	5.191	67.86	0	0	0	1	1	6	1	2
73	2	1	29.274	1.18	0	1.56	0	1	2	396	5.191	64.37	0	0	1	0	1	2.85714	1	2
71	2	1	32.0098	1.39	0	1.08	0	1	2	1386	6.266	95.12	0	0	0	1	1	3	1	2
57	2	1	24.3375	1.01	1	1.3	0	1	1	25332	4.689	63.66	0	0	0	1	1	6	1	2
60	2	1	29.0732	1.52	0	0.78	0	1	2	438	5.046	71.38	0	0	0	1	1	6	1	2
65	3	0	20.9155	1.01	1	1.16	0	0	2	990	4.092	73.62	0	0	0	1	1	6	1	2
71	3	1	24.196	1.67	0	0.9	0	1	2	2772	4.092	51.95	0	0	0	1	1	6	1	2
65	3	1	25.3422	1.95	0	0.94	0	1	2	2376	4.092	63.73	0	0	0	0	1	6	1	2
60	3	1	28.5671	1.23	0	1.66	0	1	2	1386	3.978	44.76	0	1	0	1	1	5.85714	1	2
62	1	0	23.8408	1.18	0	0.85	0	0	2	330.857	8.553	44.66	0	1	1	1	1	6	1	2
58	2	0	22.3922	1.41	0	1.37	0	0	2	468	4.689	61.55	0	0	1	1	1	5.85714	1	2
59	2	0	16.7129	2.1	0	3.07	1	0	2	56.5714	5.66	30.27	1	1	1	1	1	6	1	2
69	2	1	24.6132	1.48	0	0.99	0	1	2	0	5.191	81.94	0	0	1	1	1	5	1	2
76	3	0	21.7193	0.97	1	5.08	1	1	1	0	4.092	69.99	0	0	1	0	1	6	1	2
75	3	0	20.4125	1.23	0	0.84	0	0	2	169.714	4.092	89.36	0	0	1	0	1	5	1	2
62	2	0	20.2801	1.54	0	0.87	0	0	2	363.429	5.046	37.36	0	1	0	0	1	6	1	2
58	2	1	26.4979	0.98	1	5.18	1	1	1	2033.14	4.689	31.57	1	1	0	0	1	7	2	1
67	2	0	23.3135	1.84	0	1.87	1	1	2	1386	5.191	64.29	0	0	0	1	1	7	2	1
64	2	1	24.2222	1.4	0	1.12	0	1	2	3066	5.046	76.63	0	0	0	1	1	7	2	1
66	2	1	26.2246	1.2	0	0.66	0	0	2	6930	5.191	51.88	0	0	0	0	1	7	2	1
68	2	1	24.1656	1.03	0	2.15	1	1	1	2346	5.191	47.95	0	1	0	1	1	8	2	1
75	2	1	26.6878	1.07	0	1.77	1	1	1	3066	5.191	73.16	0	0	0	1	1	8	2	1
70	2	1	25.6312	1.32	0	0.91	0	1	2	396	5.191	48.46	0	1	1	1	1	8	2	1
59	2	1	27.848	1.23	0	1.96	1	0	2	1386	4.689	41.65	0	1	0	0	1	7	2	1
57	2	0	17.9817	1.27	0	0.94	0	0	2	13266	4.689	44.7	0	1	0	1	1	7	2	1
59	2	0	21.9479	1.13	0	1.02	0	0	2	198	4.689	46.8	0	1	1	1	1	8	2	1
57	2	0	23.8915	1.66	0	1.12	0	1	2	4638	4.689	74.1	0	0	0	1	1	7.57143	2	1
57	2	1	24.7184	1.18	0	1.78	1	0	2	0	4.689	32.76	1	1	1	1	1	7	2	1
73	2	0	18.9432	1.57	0	0.75	0	0	2	1386	5.191	58.74	0	0	0	1	1	9	2	3
68	2	0	22.0851	1.61	0	3.52	1	1	2	1386	5.191	68.72	0	0	0	1	1	10	2	3
70	2	0	22.3116	1.66	0	0.69	0	1	2	1584	5.191	50.64	0	0	0	0	1	11	2	3
65	3	0	21.1347	1.51	0	0.73	0	0	2	792	4.092	75.57	0	0	0	1	1	8	2	1
60	3	0	23.1882	1.85	0	0.41	0	0	2	113.143	3.978	66.96	0	0	1	0	1	8	2	1
63	3	1	26.462	1.11	0	1.48	0	0	2	1158	3.978	63.4	0	0	0	1	1	7	2	1
63	3	0	19.4671	1.62	0	0.82	0	0	2	16212	3.978	65.13	0	0	0	1	1	6.42857	2	1
56	3	1	26.5747	1.43	0	0.73	0	1	2	1386	3.697	68.45	0	0	0	1	1	8	2	1
78	3	0	22.0703	2.05	0	0.93	0	1	2	9702	4.092	73.47	0	0	0	1	1	10	2	3
66	3	1	25.1105	1.08	0	1.9	1	1	1	396	4.092	18.75	1	1	1	1	1	10	2	3
58	3	0	18.6095	1.67	0	0.58	0	1	2	10015.7	3.697	111.1	0	0	0	1	1	8.28571	2	3
56	3	1	24.7934	1.37	0	1.17	0	0	2	226.286	3.697	81.48	0	0	1	1	1	10	2	3
63	2	1	24.9851	0.98	1	1.75	1	1	1	792	5.046	57.19	0	0	0	1	1	8	2	1
65	3	1	24.4088	1.62	0	1.56	0	0	2	6003.43	4.092	58.56	0	0	0	1	1	10	2	3
66	3	0	18.1	1.35	0	0.65	0	0	2	198	4.092	67.3	0	0	1	1	1	9	2	3
60	3	0	22.6757	0.99	1	9.78	1	0	2	792	3.978	51.23	#NULL!	0	0	1	1	8	2	1
63	2	#NULL!	#NULL!	1.26	0	2.11	1	1	2	792	5.046	47.29	0	1	0	1	1	7	2	1
58	1	0	18.3655	1.69	0	0.49	0	1	2	2472	7.948	50.39	0	0	0	0	1	7	2	1
68	1	0	22.4082	1.96	0	0.65	0	1	2	377.143	8.799	69.64	0	0	1	0	1	8	2	1
64	2	0	21.0355	1.11	0	1.62	0	0	2	438	6.09	77.43	0	0	0	0	1	7	2	1
66	2	0	22.7466	1.01	1	1.94	1	1	1	438	5.191	49.46	0	1	0	0	1	8	2	1
66	2	0	22.5781	1.22	0	1.91	1	1	2	2772	5.191	32.14	1	1	0	0	1	8	2	1
66	2	1	27.5149	1.47	0	1.21	0	0	2	16128	5.191	103.1	0	0	0	0	1	7	2	1
68	2	1	26.7585	1.57	0	1.12	0	1	2	678	5.191	56.39	0	0	0	1	1	8	2	1
59	2	0	20.0773	1.4	0	1.14	0	0	2	1680	4.689	70.38	0	0	0	1	1	7	2	1
71	2	0	18.2183	1.66	0	0.6	0	0	2	1752	6.266	83.94	0	0	0	1	1	7	2	1
64	2	0	20.8429	1.66	0	0.84	0	1	2	198	5.046	55.75	0	0	1	1	1	8	2	1
71	2	0	23.3234	1.15	0	1.28	0	1	2	198	5.191	66.23	0	0	1	0	1	8	2	1
57	2	1	27.1643	1.37	0	0.82	0	1	2	990	4.689	59.78	0	0	0	0	1	7	2	1
72	2	0	20.8203	1.92	0	0.89	0	1	2	3732	6.266	76.75	0	0	0	1	1	9	2	3
62	2	0	21.5657	1.24	0	3.47	1	1	2	438	5.046	33.25	1	1	0	1	1	9	2	3
71	3	0	23.2617	1.07	0	1.85	1	1	2	2472	4.092	58.4	0	0	0	1	1	7	2	1
60	3	1	27.2221	1.91	0	0.75	0	1	2	1934.57	3.978	58.94	0	0	0	0	1	7	2	1
72	3	1	25.9488	1.22	0	0.75	0	1	2	792	4.092	51.56	0	0	0	0	1	8	2	1
60	3	1	25.1185	1.21	0	0.87	0	1	2	0	3.978	73.21	0	0	1	1	1	8	2	1
57	3	0	20.3481	1.69	0	1.05	0	0	2	16508.6	3.697	65.44	0	0	0	0	1	6.85714	2	1
60	3	0	21.3001	1.39	0	1.16	0	1	2	2730.86	3.978	52.13	0	0	0	1	1	8	2	1
56	3	0	22.8625	1.11	0	1.24	0	0	2	1980	3.697	52.03	0	0	0	0	1	8	2	1
62	3	0	23.298	1.55	0	0.93	0	0	2	198	3.978	68.37	0	0	1	1	1	7	2	1
62	3	1	26.9788	0.98	1	2.46	1	1	1	876	3.978	62.92	0	0	0	1	1	6.57143	2	1
60	3	1	24.641	1.08	0	1.06	0	0	2	678	3.978	64.49	0	0	0	1	1	7	2	1
57	3	1	24.2792	1.27	0	1.57	0	1	2	10080	3.697	78.26	0	0	0	1	1	7.57143	2	1
61	3	0	21.551	1.2	0	0.62	0	0	2	84.8571	3.978	61.24	0	0	1	1	1	9.42857	2	3
59	2	1	27.5298	1.07	0	2.79	1	1	1	540.857	4.689	33.69	1	1	1	1	1	8	2	1
56	3	0	23.3984	1.46	0	1.69	0	1	2	3360	3.697	46.35	0	1	0	1	1	8	2	1
57	3	1	24.3945	1.44	0	1.39	0	0	2	1184.57	3.697	90.13	0	0	0	1	1	7	2	1
56	3	1	24.9337	1.41	0	0.97	0	0	2	1203.43	3.697	44.71	0	1	0	1	1	7	2	1
58	3	0	20.6396	1.41	0	1.18	0	1	2	533.143	3.697	103.2	0	0	1	1	1	9	2	3
67	2	1	25.6831	1.37	0	1.16	0	1	2	438	6.266	69.91	0	0	0	0	1	8	2	1
69	2	1	26.5888	1.08	0	1	0	1	2	1694.57	6.266	75.75	0	0	0	1	1	8	2	1
79	2	1	27.2509	1.43	0	1.55	0	0	2	318.857	6.266	43.9	0	1	1	0	1	8	2	1
80	2	1	29.8659	1.16	0	0.7	0	1	2	5706	6.266	71.26	0	0	0	1	1	8	2	1
72	2	1	26.6384	0.98	1	1.04	0	1	1	0	5.191	52.23	0	0	1	0	1	6.28571	2	1
59	1	1	24.2215	1.25	0	9.5	1	1	1	0	7.948	46.35	0	1	1	0	1	6.28571	2	1
58	3	1	24.8195	1.43	0	1.16	0	0	2	1386	3.266	52.57	0	0	0	0	2	#NULL!	#NULL!	#NULL!
83	2	0	15	1.6	0	1.12	0	1	2	254.571	4.169	50.42	0	0	1	1	2	4	1	2
57	1	0	21.6739	1.5	0	0.76	0	1	2	5592	7.023	64.55	0	0	0	1	2	6	1	2
65	2	0	21.2515	1.79	0	1.27	0	0	2	1386	5.032	55.13	0	0	0	1	2	6	1	2
57	2	0	22.7112	1.64	0	1.03	0	1	2	990	4.144	25.6	1	1	0	0	2	6	1	2
81	2	0	22.7183	1.01	1	1.02	0	1	2	198	4.169	37.63	0	1	1	1	2	5	1	2
72	2	1	23.9556	1.26	1	1.38	0	1	1	3473.14	4.169	16.72	1	1	0	1	2	2	1	2
80	2	1	26.9679	1.71	0	1.01	0	1	2	1129.71	4.169	59.8	0	0	0	0	2	5	1	2
69	2	1	28.7753	1.76	0	0.97	0	1	2	4746	4.169	47.81	0	1	0	1	2	5	1	2
56	2	1	24.287	1.1	1	1.33	0	0	2	2232	5.001	45.39	0	1	0	1	2	6	1	2
56	3	0	16.8739	1.45	0	0.92	0	0	2	860.571	3.266	36.93	1	1	0	0	2	6	1	2
67	3	0	23.7011	1.33	0	1.83	1	1	2	1980	3.286	24.15	1	1	0	1	2	6	1	2
57	3	1	26.3807	1.4	0	1.72	1	1	1	5544	3.266	52.09	0	0	0	1	2	6	1	2
58	3	1	26.4335	1.28	1	0.66	0	1	1	396	3.266	59.17	0	0	1	1	2	6	1	2
62	3	1	24.9836	1.35	0	1.49	0	1	2	792	4.126	47.22	0	1	0	0	2	5	1	2
63	3	1	26.7505	1.36	0	2.4	1	0	2	3432	4.126	40.33	0	1	0	1	2	5	1	2
65	2	0	19.4464	1.49	0	0.99	0	0	2	960	4.169	81.74	0	0	0	1	2	6	1	2
62	2	0	19.6	1.78	0	1.28	0	0	2	8898	5.234	92.64	0	0	0	1	2	5	1	2
56	2	0	19.8642	2.29	0	0.48	0	1	2	4818	5.001	63.48	0	0	0	1	2	6	1	2
70	2	0	20.9043	1.59	0	1.02	0	1	2	1752	4.169	50.62	0	0	0	0	2	3	1	2
72	2	0	21.0517	1.29	0	2.1	1	1	2	486.857	4.169	66.51	0	0	0	1	2	6	1	2
66	2	0	21.3039	1.87	0	0.96	0	1	2	1386	4.169	49.96	0	1	0	1	2	4.42857	1	2
65	2	0	22.6667	1.3	0	1.16	0	0	2	1386	4.169	42.66	0	1	0	0	2	6	1	2
59	2	0	22.9351	1.18	1	1.86	1	0	2	2472	4.144	65.37	0	0	0	1	2	6	1	2
56	2	0	19.4089	2.24	0	0.63	0	0	2	1980	4.144	46.82	0	1	0	1	2	3	1	2
62	2	1	24.0234	1.12	1	3.54	1	1	1	2003.14	5.234	29.76	1	1	0	1	2	6	1	2
57	2	1	25.085	1.19	1	2.38	1	0	1	11970	5.001	45.98	0	1	0	1	2	6	1	2
60	2	1	27.3669	1.71	0	2.2	1	1	1	7224	6.317	49.46	0	1	0	1	2	6	1	2
65	2	1	26.5643	1.63	0	0.57	0	1	2	3549.43	5.032	51.23	#NULL!	0	0	1	2	5	1	2
70	2	1	27.079	1.76	0	0.64	0	1	2	4452	4.169	67.07	0	0	0	1	2	6	1	2
63	2	1	24.8624	1.29	0	1.54	0	0	2	2208.86	5.234	49.08	0	1	0	1	2	6	1	2
58	2	1	26.9605	1.86	0	0.69	0	0	2	4152	4.144	39.82	0	1	0	1	2	4	1	2
66	3	0	22.7273	1.39	0	1.88	1	0	2	1357.71	3.286	39.45	0	1	0	0	2	5	1	2
56	3	0	23.6938	1.42	0	1.81	1	1	2	1782	3.266	39.65	0	1	0	0	2	6	1	2
57	2	0	20.217	1.73	0	1.39	0	1	2	396	4.144	76.11	0	0	1	0	2	6	1	2
75	3	1	28.2682	1.39	0	0.69	0	0	2	997.714	3.286	95.63	0	0	0	0	2	6	1	2
64	2	1	30.0536	1.62	0	0.47	0	1	2	3066	6.317	72.1	0	0	0	0	2	7	2	1
83	2	0	16.8889	2.39	0	0.69	0	1	2	792	4.169	32.16	1	1	0	0	2	8	2	1
61	2	0	19.647	1.7	0	1.12	0	1	2	2772	5.234	48.52	0	1	0	0	2	7	2	1
59	2	0	22.3236	1.77	0	0.91	0	0	2	11598	4.144	83.86	0	0	0	1	2	7	2	1
65	2	0	20.8953	1.13	1	2.09	1	1	1	198	4.169	42.55	0	1	1	0	2	8	2	1
59	2	0	17.4674	1.58	0	0.93	0	0	2	438	5.001	108.1	0	0	0	0	2	8	2	1
56	2	0	18.9745	1.8	0	0.8	0	0	2	1980	4.144	71.95	0	0	0	1	2	8	2	1
62	2	0	22.1333	0.87	1	3.37	1	0	2	912.857	5.234	37.38	0	1	0	0	2	8	2	1
61	2	0	22.9803	1.59	0	1.07	0	1	2	2003.14	5.234	52.16	0	0	0	0	2	8	2	1
60	2	0	21.295	1.57	0	0.79	0	0	2	408	5.234	60.89	0	0	0	1	2	7	2	1
70	2	0	23.6128	1.11	1	1.23	0	1	2	7518	4.169	26.93	1	1	0	0	2	8	2	1
61	1	1	25.5588	1.26	1	1.86	1	1	1	645.429	8.872	30.78	1	1	0	1	2	7	2	1
63	2	1	27.7671	1.39	0	2.08	1	1	1	792	5.234	41.83	0	1	0	1	2	7	2	1
58	2	1	25.5691	1.58	0	1.08	0	0	2	7224	4.144	50.76	0	0	0	1	2	7	2	1
70	2	1	25.5937	1.11	1	1.33	0	1	1	396	4.169	61.45	0	0	1	1	2	8	2	1
65	2	1	26.6204	1.39	0	1.96	1	1	1	198	5.032	55.49	0	0	1	1	2	8	2	1
79	2	1	25.7751	1.84	0	1.53	0	1	2	2472	5.032	39.7	0	1	0	1	2	8	2	1
77	2	1	29.2105	1.23	1	1.29	0	1	1	2928.86	4.169	84.48	0	0	0	0	2	7	2	1
65	2	1	29.216	1.4	0	1.18	0	1	2	4158	4.169	46.04	0	1	0	1	2	8	2	1
60	2	0	16.4868	1.75	0	1.19	0	1	2	1126.29	5.234	41.46	0	1	0	1	2	6.28571	2	1
59	2	0	22.8906	1.34	0	0.72	0	1	2	1386	5.001	73.45	0	0	0	0	2	7	2	1
60	2	1	31.8025	1.01	1	1.78	1	1	1	1386	5.234	39.81	0	1	0	0	2	7	2	1
75	2	0	17.565	1.66	0	0.36	0	0	2	2002.29	4.169	41.39	0	1	0	0	2	9	2	3
57	2	1	27.8421	1.69	0	0.84	0	0	2	2346	4.144	79.09	0	0	0	1	2	10	2	3
68	3	0	20.4787	1.44	0	1.42	0	0	2	2346	3.286	41.81	0	1	0	1	2	7	2	1
67	3	0	22.213	1.92	0	0.68	0	1	2	11676	3.286	62.35	0	0	0	0	2	7	2	1
68	3	0	19.0222	1.51	0	1.13	0	0	2	396	3.286	36.03	1	1	1	1	2	8	2	1
69	3	0	19.2706	2.01	0	0.77	0	1	2	646.286	3.286	71.88	0	0	0	1	2	8	2	1
59	3	0	21.4201	1.83	0	0.93	0	1	2	2346	3.266	64.28	0	0	0	1	2	8	2	1
60	3	0	23.9361	1.41	0	1.07	0	1	2	1386	4.126	55.39	0	0	0	0	2	7	2	1
62	3	1	25.6382	1.81	0	1.02	0	0	2	636	4.126	62.19	0	0	0	1	2	7	2	1
82	3	1	26.9333	1.31	0	1.66	0	1	2	2772	3.286	73.61	0	0	0	0	2	7	2	1
62	3	1	24.8777	1.56	0	1.7	1	1	1	0	4.126	42.82	0	1	1	1	2	8	2	1
63	3	1	25.977	1.52	0	0.85	0	0	2	704.571	4.126	49.85	0	1	0	0	2	8	2	1
57	3	1	27.7344	1.29	0	1.28	0	1	2	1386	3.266	61.43	0	0	0	1	2	8	2	1
58	3	1	28.067	1.49	0	1.01	0	1	2	14154	3.266	56.13	0	0	0	1	2	7	2	1
57	3	0	19.8959	1.67	0	0.72	0	0	2	960	3.266	29.61	1	1	0	1	2	6.57143	2	1
57	3	0	23.1529	2	0	0.65	0	0	2	944.571	3.266	49.4	0	1	0	1	2	7	2	1
56	3	1	25.0391	1.6	0	1.11	0	0	2	198	3.266	81.1	0	0	1	1	2	7	2	1
59	3	1	24.7475	1.23	1	0.91	0	1	1	2772	3.266	43.71	0	1	0	0	2	7.28571	2	1
56	3	1	25.3333	1.2	1	1.5	0	1	1	2772	3.266	58.72	0	0	0	1	2	8	2	1
60	3	1	27.9172	1.06	1	2.41	1	1	1	11466	4.126	73.21	0	0	0	0	2	8	2	1
84	3	0	14.6123	2.34	0	0.82	0	1	2	2772	3.286	79.12	0	0	0	1	2	9	2	3
66	3	1	27.2247	1.45	0	0.74	0	0	2	396	3.286	44.38	0	1	1	1	2	9	2	3
58	3	1	27.2141	1.33	0	2.14	1	1	1	137.143	3.266	53.83	0	0	1	1	2	9	2	3
57	3	0	20.2755	2.02	0	0.86	0	0	2	1584	3.266	89.4	0	0	0	1	2	10.5714	2	3
56	2	0	19.4453	1.26	1	2.37	1	0	2	8106	5.001	41.13	0	1	0	0	2	7	2	1
66	2	0	21.1863	1.37	0	0.86	0	1	2	1980	5.032	63.8	0	0	0	1	2	7	2	1
57	2	0	21.3747	1.53	0	1.72	1	0	2	3594.86	5.001	66.07	0	0	0	1	2	7	2	1
63	2	0	22.5312	1.06	1	3.63	1	1	1	#NULL!	5.234	45.46	0	1	#NULL!	1	2	8	2	1
62	2	0	18.3249	1.83	0	0.69	0	1	2	4026	6.317	60.23	0	0	0	1	2	8	2	1
57	2	0	19.3111	2.38	0	0.81	0	1	2	678	4.144	63.98	0	0	0	1	2	8	2	1
82	2	0	23.2886	1.2	1	1	0	1	2	198	4.169	40.89	0	1	1	1	2	7	2	1
60	2	0	23.1911	0.79	1	1.99	1	1	1	4746	5.234	44.86	0	1	0	1	2	8	2	1
64	2	0	23.9377	1.68	0	1.38	0	1	2	6798	6.317	92.72	0	0	0	1	2	8	2	1
60	2	0	23.6971	1	1	1.26	0	1	2	938.571	5.234	66.3	0	0	0	1	2	8	2	1
72	1	1	27.169	1	1	2.5	1	1	1	113.143	7.066	64.72	0	0	1	0	2	8	2	1
65	1	1	24.974	1.3	0	1.1	0	0	2	3786	7.066	41.29	0	1	0	1	2	8	2	1
67	2	0	19.8234	1.34	0	1.9	1	0	2	56.5714	4.169	53.43	0	0	1	1	2	7	2	1
58	2	0	20.9142	1.17	1	0.86	0	0	2	929.143	4.144	80.24	0	0	0	1	2	7	2	1
58	2	0	21.0353	1.48	0	2.18	1	1	2	5552.57	4.144	85.33	0	0	0	1	2	7	2	1
64	2	1	24.4057	0.96	1	3.09	1	0	1	16128	5.234	42.07	0	1	0	0	2	8	2	1
64	2	1	25.3333	0.95	1	1.67	0	1	1	6426	6.317	86.27	0	0	0	1	2	8	2	1
62	1	0	21.1111	1.22	1	1.23	0	0	2	565.714	8.872	23.4	1	1	0	1	2	9	2	3
67	1	1	24.136	1.42	0	1.11	0	1	2	1386	7.066	42.31	0	1	0	1	2	9	2	3
65	3	0	19.1587	1.2	1	3.12	1	0	2	1398	3.286	64.58	0	0	0	1	2	8	2	1
59	2	0	22.6836	1.83	0	1.91	1	0	2	226.286	4.144	62.52	0	0	0	0	2	8	2	1
60	2	1	24.999	1.08	1	1.81	1	0	1	7601.14	5.234	37.08	#NULL!	1	0	0	2	7	2	1
83	2	0	20.1342	2.21	0	0.82	0	1	2	1420.29	5.032	35.16	1	1	0	0	2	8	2	1
71	2	0	21.0388	1.36	0	1.29	0	1	2	6132	5.032	43.01	0	1	0	1	2	8	2	1
67	2	1	30.564	1.13	1	5.54	1	0	1	2772	5.032	63.61	0	0	0	1	2	8	2	1
65	2	0	17.1225	1.86	0	0.87	0	0	2	141.429	4.169	59.51	0	0	1	1	2	7.85714	2	1
56	1	1	29.683	1.3	0	0.92	0	1	2	1488.86	7.023	52.31	0	0	0	1	2	7.85714	2	1
